# Supplementary material for: Antiangiogenic Compound Axitinib Demonstrates Low Toxicity and Antitumoral Effects against Medulloblastoma
Source: Cancers (Basel). 2021 Dec 24;14(1):70. doi: 10.3390/cancers14010070 (PMC8750527; doi:10.3390/cancers14010070)
Supplement: Supplementary file 1 [file cancers-14-00070-s001.zip]

Archive with 1 entries (1 files):
- cancers-1477229-supplementary.pdf
